# Supplementary material for: Obeticholic Acid Derivative, T-2054 Suppresses Osteoarthritis via Inhibiting NF-κB-Signaling Pathway
Source: Int J Mol Sci. 2021 Apr 7;22(8):3807. doi: 10.3390/ijms22083807 (PMC8067620; doi:10.3390/ijms22083807)
Supplement: Supplementary file 1 [file ijms-22-03807-s001.zip]

Archive with 3 entries (2 files):
- Supplement/Supplement figures.docx
- Supplement/Table S1.docx
- Supplement/
